# Supplementary material for: The motivations and reputational consequences of spreading conspiracy theories
Source: Br J Soc Psychol. 2024 Jul 6;64(1):e12784. doi: 10.1111/bjso.12784 (PMC11600388; doi:10.1111/bjso.12784)
Supplement: Supplementary file 1 — Data S1.–S6. [file BJSO-64-0-s001.zip]

Archive with 6 entries (6 files):
- bjso12784-sup-0001-DataS1.zip
- bjso12784-sup-0002-DataS2.zip
- bjso12784-sup-0003-DataS3.zip
- bjso12784-sup-0004-DataS4.zip
- bjso12784-sup-0005-DataS5.zip
- bjso12784-sup-0006-DataS6.docx
